# Supplementary material for: Seasonality Is the Main Determinant of Microbial Diversity Associated to Snow/Ice around Concordia Station on the Antarctic Polar Plateau
Source: Biology (Basel). 2023 Aug 31;12(9):1193. doi: 10.3390/biology12091193 (PMC10525097; doi:10.3390/biology12091193)
Supplement: Supplementary file 1 [file biology-12-01193-s001.zip]

Archive with 14 entries (14 files):
- biology-2529015-supplementary/S1.pdf
- biology-2529015-supplementary/S10.pdf
- biology-2529015-supplementary/S11.pdf
- biology-2529015-supplementary/S12.pdf
- biology-2529015-supplementary/S2.pdf
- biology-2529015-supplementary/S3.pdf
- biology-2529015-supplementary/S4.pdf
- biology-2529015-supplementary/S5.pdf
- biology-2529015-supplementary/S6.pdf
- biology-2529015-supplementary/S7.pdf
- biology-2529015-supplementary/S8.pdf
- biology-2529015-supplementary/S9.pdf
- biology-2529015-supplementary/Table s1.xlsx
- biology-2529015-supplementary/Table S2.xlsx
