# Supplementary material for: Seasonality Is the Main Determinant of Microbial Diversity Associated to Snow/Ice around Concordia Station on the Antarctic Polar Plateau
Source: Biology (Basel). 2023 Aug 31;12(9):1193. doi: 10.3390/biology12091193 (PMC10525097; doi:10.3390/biology12091193)
Supplement: Supplementary file 1 [file biology-12-01193-s001.zip › biology-2529015-supplementary/Table s1.xlsx]

## Sheet: Foglio1
sample	Site	Distance (m)	Distance Sector	Season	Date	Latitude	Longitude
Conc_1	Midas_A	0	L1	Summer	2018-12-27	-75.0999	123.333
Conc_2	Midas_B	500	L2	Summer	2018-12-27	-75.1023	123.314
Conc_3	Midas_C	1000	L3	Summer	2018-12-27	-75.105	123.309
Conc_4	Midas_A	0	L1	Summer	2019-01-23	-75.0999	123.333
Conc_5	Midas_B	500	L2	Summer	2019-01-23	-75.1023	123.314
Conc_6	Midas_C	1000	L3	Summer	2019-01-24	-75.105	123.309
Conc_7	Midas_A	0	L1	Summer	2019-02-25	-75.0999	123.333
Conc_8	Midas_B	500	L2	Summer	2019-02-25	-75.1023	123.314
Conc_9	Midas_C	1000	L3	Summer	2019-02-25	-75.105	123.309
Conc_10	Midas_A	0	L1	Summer	2019-03-25	-75.0999	123.333
Conc_11	Midas_B	500	L2	Summer	2019-03-22	-75.1023	123.314
Conc_12	Midas_C	1000	L3	Summer	2019-03-22	-75.105	123.309
Conc_13	Midas_A	0	L1	Winter	2019-04-23	-75.0999	123.333
Conc_14	Midas_B	500	L2	Winter	2019-04-22	-75.1023	123.314
Conc_15	Midas_C	1000	L3	Winter	2019-04-22	-75.105	123.309
Conc_16	Midas_A	0	L1	Winter	2019-05-23	-75.0999	123.333
Conc_17	Midas_B	500	L2	Winter	2019-05-22	-75.1023	123.314
Conc_18	Midas_C	1000	L3	Winter	2019-05-22	-75.105	123.309
Conc_19	Midas_A	0	L1	Winter	2019-06-26	-75.0999	123.333
Conc_20	Midas_B	500	L2	Winter	2019-06-26	-75.1023	123.314
Conc_21	Midas_C	1000	L3	Winter	2019-06-27	-75.105	123.309
Conc_22	Midas_A	0	L1	Winter	2019-07-22	-75.0999	123.333
Conc_23	Midas_B	500	L2	Winter	2019-07-23	-75.1023	123.314
Conc_24	Midas_C	1000	L3	Winter	2019-07-29	-75.105	123.309
Conc_25	Midas_A	0	L1	Winter	2019-08-27	-75.0999	123.333
Conc_26	Midas_B	500	L2	Winter	2019-08-27	-75.1023	123.314
Conc_27	Midas_C	1000	L3	Winter	2019-08-31	-75.105	123.309
Conc_28	Midas_A	0	L1	Winter	2019-09-23	-75.0999	123.333
Conc_29	Midas_B	500	L2	Winter	2019-09-23	-75.1023	123.314
Conc_30	Midas_C	1000	L3	Winter	2019-09-23	-75.105	123.309
Conc_31	Midas_A	0	L1	Winter	2019-10-22	-75.0999	123.333
Conc_32	Midas_B	500	L2	Winter	2019-10-22	-75.1023	123.314
Conc_33	Midas_C	1000	L3	Winter	2019-10-24	-75.105	123.309
Conc_34	Midas_A	0	L1	Summer	2019-11-27	-75.0999	123.333
Conc_35	Midas_B	500	L2	Summer	2019-11-27	-75.1023	123.314
Conc_36	Midas_C	1000	L3	Summer	2019-11-27	-75.105	123.309
Conc_37	Midas_A	0	L1	Summer	2019-12-16	-75.0999	123.333
Conc_38	Midas_B	500	L2	Summer	2019-12-16	-75.1023	123.314
Conc_39	Midas_C	1000	L3	Summer	2019-12-16	-75.105	123.309
