# Supplementary material for: Seasonality Is the Main Determinant of Microbial Diversity Associated to Snow/Ice around Concordia Station on the Antarctic Polar Plateau
Source: Biology (Basel). 2023 Aug 31;12(9):1193. doi: 10.3390/biology12091193 (PMC10525097; doi:10.3390/biology12091193)
Supplement: Supplementary file 1 [file biology-12-01193-s001.zip › biology-2529015-supplementary/Table S2.xlsx]

## Sheet: Foglio1
Fungi	Chao1	Shannon (H')	Bacteria	Chao1	Shannon (H')
L1	195	2.15	L1	555	2.1
L2	175	1.88	L2	385	1.84
L3	175	2.15	L3	350	1.72
Summer	184	2.14	Summer	501	2.07
Winter	180	1.98	Winter	370	1.74
